# Supplementary material for: The diagnostic accuracy of umbilical cord procalcitonin in predicting early-onset neonatal infection
Source: PLoS One. 2025 Jan 16;20(1):e0316987. doi: 10.1371/journal.pone.0316987 (PMC11737792; doi:10.1371/journal.pone.0316987)
Supplement: S1 Data set — (CSV) [file pone.0316987.s001.csv]

id	sex	modeofbirth	weight	b22nhomc	age	c1dathai1	c2timevoo	c3vooinon	c4sinhnon	c6mesot3	c7mechuan	procal126	eoi	weight_cat	birthaget_cat	birth_agecat	Weight_2500bin
1	2	2	3400	2	41	2	2	2	2	1	2	0.229	0	2	2	2	2
2	2	1	3200	2	40	2	2	2	2	2	2	0.176	0	2	2	2	2
3	1	2	2500	2	35	2	2	2	1	2	2	0.142	1	2	1	1	2
4	2	1	1800	2	33	2	1	2	1	2	2	0.157	0	1	1	1	1
5	2	1	2900	2	36	2	2	2	1	2	2	0.076	0	2	1	1	2
6	1	1	2100	1	36	2	2	2	1	2	2	0.076	0	1	1	1	1
7	1	1	2100	1	36	2	2	2	1	2	2	0.104	0	1	1	1	1
8	1	1	2500	2	36	2	1	2	1	2	2	0.133	0	2	1	1	2
9	1	2	3400	2	40	2	2	2	2	2	2	0.084	1	2	2	2	2
10	1	2	3200	2	39	2	2	2	2	2	2	0.15	1	2	2	2	2
11	2	1	3400	2	40	2	2	1	2	1	2	0.115	0	2	2	2	2
12	2	1	3500	2	40	2	2	2	2	1	2	0.323	0	2	2	2	2
13	1	1	3300	2	39	2	2	1	2	2	2	0.105	0	2	2	2	2
14	2	1	2100	2	35	2	1	2	1	2	2	0.207	0	1	1	1	1
15	1	2	3100	2	38	2	2	1	2	2	2	0.154	0	2	2	2	2
16	2	1	2900	2	38	2	2	2	2	1	2	0.09	1	2	2	2	2
17	1	2	3200	2	39	2	2	2	2	1	2	0.02	0	2	2	2	2
18	2	1	2400	2	35	2	2	2	1	2	2	0.099	0	1	1	1	1
19	2	1	3100	2	37	2	2	2	2	2	2	0.147	0	2	2	2	2
20	1	1	2000	2	33	2	2	2	1	1	2	0.038	0	1	1	1	1
21	2	2	1900	2	31	2	2	2	1	2	2	0.199	1	1	1	1	1
22	2	1	1700	2	32	2	2	2	1	2	2	0.153	1	1	1	1	1
23	2	2	2100	2	34	1	2	2	1	2	2	0.069	1	1	1	1	1
24	2	1	3000	2	38	2	2	2	2	2	2	0.108	0	2	2	2	2
25	1	2	2000	2	33	2	1	2	1	1	2	0.143	1	1	1	1	1
26	2	1	3000	2	38	2	2	2	2	1	2	0.129	1	2	2	2	2
27	1	1	1700	2	32	2	2	2	1	2	2	0.216	1	1	1	1	1
28	2	2	3000	2	40	2	2	1	2	2	2	0.097	0	2	2	2	2
29	2	2	2800	2	40	2	2	2	2	1	2	0.105	0	2	2	2	2
30	1	2	4200	3	40	2	2	2	2	2	2	0.182	0	3	2	2	2
31	1	2	1400	1	34	2	2	2	1	2	2	0.06	0	1	1	1	1
32	2	2	3000	2	40	2	2	1	2	2	2	0.076	0	2	2	2	2
33	2	1	2800	2	39	2	2	1	2	1	2	0.075	1	2	2	2	2
34	2	2	2800	2	40	2	2	2	2	2	2	1.65	1	2	2	2	2
35	1	2	3100	2	39	2	2	2	2	1	2	0.127	0	2	2	2	2
36	1	1	2700	2	35	2	1	2	1	2	2	0.087	0	2	1	1	2
37	1	1	2800	2	37	2	2	1	2	1	2	0.793	1	2	2	2	2
38	2	1	2400	2	35	2	2	2	1	2	2	0.083	0	1	1	1	1
39	1	2	3200	2	41	2	2	1	2	2	2	0.188	0	2	2	2	2
40	1	2	3800	3	36	2	2	2	1	2	2	0.152	0	2	1	1	2
41	2	1	1900	2	33	2	2	2	1	2	2	0.098	1	1	1	1	1
42	1	2	2800	2	34	2	2	2	1	2	2	0.037	0	2	1	1	2
44	1	2	2400	2	36	2	2	2	1	2	2	0.122	1	1	1	1	1
45	2	2	2400	2	35	2	1	2	1	2	2	0.066	0	1	1	1	1
46	1	2	2100	2	34	2	2	2	1	2	2	0.102	0	1	1	1	1
47	1	1	3800	2	39	2	2	2	2	2	2	0.172	1	2	2	2	2
48	1	2	2600	2	34	2	2	2	1	2	2	0.165	0	2	1	1	2
49	1	2	3500	2	40	2	2	2	2	2	2	0.254	0	2	2	2	2
50	1	1	2700	2	37	2	2	2	2	2	2	0.106	0	2	2	2	2
51	2	2	1400	2	32	2	2	2	1	2	2	0.191	0	1	1	1	1
52	1	2	3100	2	38	2	2	2	2	2	2	0.154	0	2	2	2	2
53	1	2	2300	2	34	2	1	2	1	2	2	0.152	1	1	1	1	1
54	1	1	2000	2	32	2	1	2	1	2	2	0.194	1	1	1	1	1
55	1	2	3300	2	39	2	2	1	2	2	2	0.097	0	2	2	2	2
56	1	1	3900	2	40	2	2	2	2	1	2	0.093	0	2	2	2	2
57	2	1	3100	2	40	2	2	2	2	1	2	2	1	2	2	2	2
58	2	2	1600	2	33	2	2	2	1	2	2	0.192	1	1	1	1	1
59	1	2	3000	2	38	2	2	1	2	2	2	0.036	0	2	2	2	2
60	1	1	2800	2	36	2	1	2	1	2	2	0.089	0	2	1	1	2
61	1	2	3000	2	39	2	2	1	2	2	2	0.067	0	2	2	2	2
62	1	1	3000	2	37	2	2	2	2	1	2	0.13	0	2	2	2	2
63	1	2	2500	2	34	2	1	2	1	2	2	0.092	1	2	1	1	2
64	1	2	2000	2	32	2	1	2	1	2	2	0.19	1	1	1	1	1
65	2	2	3000	2	39	2	2	2	2	2	2	0.098	0	2	2	2	2
66	2	2	3300	2	40	2	2	1	2	2	2	0.034	0	2	2	2	2
67	1	1	2400	2	35	2	2	2	1	2	2	0.084	0	1	1	1	1
68	2	1	2100	1	35	2	2	2	1	2	2	0.099	0	1	1	1	1
69	2	2	3100	2	38	2	2	1	2	2	2	0.086	0	2	2	2	2
71	1	2	3700	2	40	2	2	2	2	1	2	0.09	0	2	2	2	2
72	1	1	3900	2	41	2	2	2	2	1	2	0.163	1	2	2	2	2
73	1	2	3200	2	38	2	2	2	2	2	2	0.093	0	2	2	2	2
74	2	2	3600	2	37	2	2	2	2	2	2	0.087	1	2	2	2	2
75	2	2	2300	1	39	2	2	2	2	1	1	0.144	0	1	2	2	1
76	1	1	2600	1	40	2	2	1	2	2	2	0.163	1	2	2	2	2
77	2	1	2100	2	33	2	1	2	1	1	2	0.168	1	1	1	1	1
78	2	1	2600	2	35	2	2	2	1	2	2	0.078	0	2	1	1	2
79	1	2	2000	2	34	2	2	2	1	2	2	0.182	0	1	1	1	1
80	1	2	3100	2	40	2	2	2	2	2	2	0.169	0	2	2	2	2
81	1	2	3300	2	39	2	2	2	2	2	2	0.082	0	2	2	2	2
82	2	1	3200	2	38	2	2	2	2	2	2	0.032	0	2	2	2	2
83	2	1	3000	2	40	2	2	2	2	1	2	0.052	0	2	2	2	2
84	1	2	3400	2	39	2	2	1	2	2	2	0.117	0	2	2	2	2
86	1	1	3800	2	39	2	2	2	2	2	2	0.176	0	2	2	2	2
87	2	2	2600	2	35	2	2	2	1	2	2	0.143	1	2	1	1	2
88	1	1	2600	2	35	2	1	2	1	2	2	0.087	0	2	1	1	2
89	2	1	3500	2	40	2	2	2	2	1	2	0.086	0	2	2	2	2
92	1	2	2500	2	37	2	2	2	2	2	2	0.079	1	2	2	2	2
93	2	1	2700	2	38	2	2	2	2	2	2	0.116	0	2	2	2	2
94	2	2	3000	2	39	2	2	1	2	2	2	0.063	0	2	2	2	2
95	1	1	3800	2	39	2	2	2	2	2	2	0.105	1	2	2	2	2
96	1	1	3100	2	39	2	2	2	2	2	2	0.085	0	2	2	2	2
97	1	1	3400	2	40	2	2	1	2	2	2	0.09	0	2	2	2	2
98	1	2	3000	2	36	2	2	2	1	2	2	0.095	0	2	1	1	2
99	1	1	3400	2	39	2	2	2	2	1	2	0.181	1	2	2	2	2
100	2	2	3100	2	40	2	2	2	2	2	2	0.105	0	2	2	2	2
101	2	2	3800	2	41	2	2	2	2	2	2	0.087	0	2	2	2	2
102	2	2	2900	2	37	2	2	2	2	2	2	0.079	0	2	2	2	2
103	1	2	1400	2	31	2	2	2	1	2	2	0.158	1	1	1	1	1
104	2	1	2800	2	39	2	2	2	2	2	2	0.137	0	2	2	2	2
105	1	1	2400	1	37	2	2	2	2	2	2	0.095	0	1	2	2	1
106	1	2	2300	1	37	2	2	2	2	2	2	0.134	0	1	2	2	1
107	2	2	3400	2	40	2	2	2	2	2	2	0.075	0	2	2	2	2
108	2	2	1900	2	32	2	1	2	1	2	2	0.155	1	1	1	1	1
109	1	1	3100	2	39	2	2	2	2	1	2	0.712	1	2	2	2	2
111	2	2	3500	2	39	2	2	2	2	1	2	0.127	0	2	2	2	2
112	1	1	2800	2	36	2	2	2	1	2	2	0.084	0	2	1	1	2
113	1	1	2800	2	37	2	2	1	2	2	2	0.088	0	2	2	2	2
114	2	2	1900	2	33	2	1	2	1	1	2	2.31	1	1	1	1	1
115	2	1	3000	2	38	2	2	2	2	1	2	0.251	1	2	2	2	2
116	1	1	3300	2	39	2	2	2	2	1	2	5.26	1	2	2	2	2
117	2	1	3700	2	40	2	2	2	2	1	2	0.267	0	2	2	2	2
118	1	1	2400	2	35	2	2	2	1	2	2	0.119	0	1	1	1	1
119	2	2	1900	2	34	2	2	2	1	2	2	0.091	1	1	1	1	1
120	1	1	2700	2	34	2	2	2	1	2	2	0.179	1	2	1	1	2
121	2	2	2500	2	38	2	2	2	2	2	2	0.116	1	2	2	2	2
122	1	1	3000	2	39	2	2	2	2	2	2	0.057	0	2	2	2	2
123	1	1	2100	2	34	2	1	2	1	2	2	0.342	1	1	1	1	1
124	2	2	2200	1	37	2	2	2	2	2	2	0.088	0	1	2	2	1
125	2	2	2900	2	37	2	2	2	2	2	2	0.111	0	2	2	2	2
127	1	1	3800	2	40	2	2	2	2	1	2	0.503	1	2	2	2	2
128	1	1	2700	2	39	2	2	2	2	2	2	0.063	0	2	2	2	2
129	2	2	1200	1	33	2	2	2	1	2	2	0.086	1	1	1	1	1
130	2	2	1500	2	33	2	1	2	1	2	2	0.721	1	1	1	1	1
131	2	1	2000	2	35	2	1	2	1	2	2	0.166	1	1	1	1	1
132	1	2	2200	2	34	2	1	2	1	2	2	0.115	0	1	1	1	1
135	1	1	3100	2	39	2	2	2	2	2	2	0.069	0	2	2	2	2
